# Supplementary material for: Attitudes towards Freshly Made and Readily Prepared Texture-Modified Foods among Speech-Language Therapists, Dietitians, and Community-Dwelling Older Adults
Source: Foods. 2022 Jul 20;11(14):2157. doi: 10.3390/foods11142157 (PMC9317743; doi:10.3390/foods11142157)
Supplement: Supplementary file 1 [file foods-11-02157-s001.zip]

Archive with 3 entries (2 files):
- foods-1814436-supplementary-final/
- foods-1814436-supplementary-final/Supplementary File S1 - Focus group guide.pdf
- foods-1814436-supplementary-final/Supplementary File S2.pdf
